# Supplementary material for: Case Report: Exome and RNA Sequencing Identify a Novel de novo Missense Variant in HNRNPK in a Chinese Patient With Au-Kline Syndrome
Source: Front Genet. 2022 Mar 29;13:853028. doi: 10.3389/fgene.2022.853028 (PMC9001983; doi:10.3389/fgene.2022.853028)
Supplement: Supplementary file 2 [file DataSheet1.xlsx]

## Sheet: Supplementary Table S1
Supplementary Table S1. aberrant expression genes identified in the case
hgncSymbol	geneID	pValue	zScore	l2fc	rawcounts	normcounts	meanCorrected	foldChange
AC021593.1	ENSG00000224512.2	0.00158666	-2.44	-0.46	103	169.26	233.71	0.73
SMKR1	ENSG00000240204.2	0.00176759	-2.58	-1.17	11	21.28	49.59	0.44
HMGB1P24	ENSG00000254982.1	0.00390867	-2.46	-0.74	34	56.69	95.58	0.6
PUSL1	ENSG00000169972.7	0.00392884	-2.39	-0.36	147	234.11	300.95	0.78
TFB1M	ENSG00000029639.6	0.00493258	-2.34	-0.4	110	200.81	264.96	0.76
TMEM216	ENSG00000187049.5	0.00530432	-2.47	-0.39	248	394.06	516.34	0.76
AMY2A	ENSG00000243480.3	0.00542289	-2.4	-0.56	62	99.47	146.82	0.68
MMP19	ENSG00000123342.11	0.00549195	2.39	0.32	240	461.83	371.81	1.25
RP11-1398P2.1	ENSG00000244459.2	0.00602853	-2.47	-0.74	46	71.59	120.77	0.6
LPHN1	ENSG00000072071.12	0.00645041	-2.47	-0.36	361	579.3	743.79	0.78
RP11-638I2.10	ENSG00000258581.2	0.00651416	2.24	0.8	30	42.86	23.82	1.74
GDF11	ENSG00000135414.5	0.0066093	-2.26	-0.31	181	294.86	367.77	0.81
PRMT5-AS1	ENSG00000237054.5	0.0066345	-2.13	-0.34	167	284.83	361.36	0.79
ATF4P3	ENSG00000228218.1	0.00677921	2.39	0.24	382	644.26	545.67	1.18
AC109333.10	ENSG00000227495.1	0.00743203	2.07	0.74	32	64.24	38.03	1.67
TMEM134	ENSG00000172663.4	0.00796073	-2.42	-0.39	378	699.62	915.33	0.76
NEIL2	ENSG00000154328.11	0.0080079	-2.36	-0.35	189	325.09	416.54	0.78
VMAC	ENSG00000187650.3	0.00814269	-2.44	-0.32	285	384.44	481.71	0.8
ATP10A	ENSG00000206190.7	0.00816961	-2.39	-0.31	394	690.17	852.96	0.81
WDR59	ENSG00000103091.10	0.00821701	-2.44	-0.26	760	1151.88	1380.17	0.84
ARSD-AS1	ENSG00000229851.1	0.00844312	-2.37	-0.6	53	65.03	99.62	0.66
GPI	ENSG00000105220.10	0.0086777	-2.41	-0.17	1911	3240.8	3656.79	0.89
ARL2	ENSG00000213465.3	0.00878992	-2.42	-0.35	362	631.88	804	0.78
DCP1B	ENSG00000151065.9	0.00880222	-2.35	-0.31	232	358.47	444.53	0.81
PBDC1	ENSG00000102390.6	0.00882433	-2.35	-0.25	358	605.39	716.32	0.84
SLC5A2	ENSG00000140675.8	0.00884076	-2.35	-0.27	580	1014.46	1227.98	0.83
MIEF2	ENSG00000177427.8	0.00886651	-2.28	-0.34	164	260.65	331.76	0.79
KLHDC3	ENSG00000124702.13	0.00887862	2.39	0.18	1927	3081.71	2717.77	1.13
IL21R	ENSG00000103522.11	0.00902485	2.38	0.2	535	1081.23	940.9	1.15
PLXNA3	ENSG00000130827.5	0.00920926	-2.48	-0.91	302	447.91	843.61	0.53
GHDC	ENSG00000167925.11	0.0092469	-2.37	-0.24	602	970.28	1145.81	0.85
TUBB2B	ENSG00000137285.9	0.0092489	-2.55	-2.91	115	128.91	975.55	0.13
TUBB2A	ENSG00000137267.5	0.00928244	-2.56	-3.39	154	161.99	1703.14	0.1
HNRNPA1P48	ENSG00000224578.3	0.00934952	-2.39	-0.25	988	1767.26	2091.86	0.84
ZNF841	ENSG00000197608.7	0.00949302	-2.36	-0.3	269	394.14	485.25	0.81
NSUN6	ENSG00000241058.1	0.00959211	-2.33	-0.38	184	283.91	369.54	0.77
CDKN2D	ENSG00000129355.6	0.00964255	-2.46	-0.46	2852	3655.37	5029.57	0.73
BOLA1	ENSG00000178096.8	0.00971518	2.21	0.3	200	377.22	306.82	1.23
EID3	ENSG00000255150.1	0.00981024	-2.36	-0.52	50	87.07	125.38	0.7
DCAF6	ENSG00000143164.11	0.00993248	-2.42	-0.3	1154	1553.14	1919.29	0.81
HNRNPA1P10	ENSG00000214223.3	0.00994083	-2.38	-0.25	1110	1900.15	2263.58	0.84
ACOX3	ENSG00000087008.11	0.00994103	-2.4	-0.44	135	208.51	282.65	0.74

## Sheet: Supplementary Table S2
Supplementary Table S2. aberrant splicing genes identified in the case
seqnames	start	end	width	strand	hgncSymbol	addHgncSymbols	type	pValue	zScore	psiValue	deltaPsi	meanCounts	meanTotalCounts	counts	totalCounts	pValueGene	padjustGene
chr11	5247924	5248197	274	-	HBB		psi3	7.2945e-07	-0.86	0	-0.61	104683	130353	0	15	2.99075e-05	0.100325
chr16	222958	226705	3748	+	HBA2	HBA1	psi3	2.5855e-06	1.5	0.47	0.47	912.11	282955	1393	2971	0.000118933	0.11343
chr16	226811	230664	3854	+	HBA1	Y_RNA_628;HBQ1	psi3	5.5897e-06	0.36	0.54	0.33	4114	5345.56	5686	10534	0.000173281	0.146901
chr16	230581	230664	84	+	HBQ1		psi3	5.5897e-06	-0.83	0.05	-0.63	756.78	5345.56	575	10534	1.11794e-05	0.0852972
chr11	5269718	5270597	880	-	HBG1		psi5	1.5061e-05	-2.01	0.17	-0.76	20428.1	26812.4	5002	30107	4.5183e-05	0.100325
chr11	5274636	5275521	886	-	HBG2		psi5	3.8987e-05	-2.03	0.19	-0.64	27203.7	35087.9	5940	31343	0.000116961	0.11343
chr19	16437237	16437666	430	+	KLF2		psi5	5.2596e-05	-2.5	0	-0.85	62.89	64.56	0	15	5.2596e-05	0.100325
chr16	29393694	29395204	1511	+	SNX29P2		psi3	0.00019596	2.27	1	0.97	97.78	929.11	227	227	0.0068586	0.781896
chr16	214686	222947	8262	+	HBM	HBZP1;Z84721.4;HBA2	psi3	0.00045971	-1.38	0	-0.34	20900.8	36274.8	0	245	0.00321797	0.781896		hix
chr19	19748371	19748483	113	-	GMIP		psi3	0.00047794	2.17	0.35	0.33	15.22	487.89	97	277	0.00286764	0.781896
chr19	221206	223966	2761	-	RNU6-1076P		psi3	0.00061145	1.97	0.92	0.87	21.89	299.56	70	76	0.00183435	0.699792
chr19	55144212	55221888	77677	+	LILRB1	LILRB4;VN1R105P;AC009892.9;AC011515.2;LILRP1;AC098784.1;AC098784.2;LILRP2	psi5	0.00063915	2.46	0.38	0.36	5.78	123.56	52	136	0.0012783	0.573721
chr12	52980765	52981414	650	-	KRT72		psi3	0.0006516	-2.34	0.64	-0.32	105.78	108.56	45	70	0.0006516	0.413984
chr14	106087836	106106887	19052	-	IGHG4		psi3	0.0006992	-2.36	0.68	-0.3	91.56	92.89	25	37	0.003496	0.781896
chr10	51469959	51472551	2593	-	AGAP7		psi3	0.00076205	-2.51	0.28	-0.64	65.22	75.78	37	131	0.00228615	0.781896
chr16	28508776	28509050	275	+	APOBR		psi5	0.00089539	2.36	0.51	0.48	5.33	96.33	48	94	0.00089539	0.487979
chr5	180722575	180731175	8601	+	RNU6-705P		psi3	0.00092364	-1.84	0.1	-0.69	267.11	291.33	1	10	0.00277092	0.781896
chr17	6661945	6662278	334	+	XAF1		psi5	0.0010953	2.3	0.53	0.49	16.44	133.22	148	278	0.0120483	0.781896
chr7	141754709	141755357	649	+	MGAM		psi5	0.0013855	-1.77	0.42	-0.54	164.33	199.67	175	415	0.005542	0.781896
chr1	89475178	89476586	1409	-	GBP3		psi3	0.0014322	-1.96	0.03	-0.81	131.89	143.56	1	40	0.0085932	0.781896
chr17	75211823	75212004	182	+	SEC14L1		psi3	0.0015062	2.31	0.91	0.82	10.33	96	21	23	0.0210868	0.781896
chr17	34171754	34171819	66	+	TAF15		psi3	0.0015626	-1.49	0	-0.44	438.89	446.22	0	55	0.023439	0.781896
chr19	18652649	18652705	57	-	FKBP8		psi5	0.0020492	1.12	0.64	0.61	68.89	436.67	186	291	0.020492	0.781896
chr1	110199902	110211911	12010	+	GSTM4	GSTM2	psi5	0.002389	2.37	0.39	0.34	7.44	68.56	67	173	0.002389	0.781896
chr2	232576688	232577152	465	+	PTMA		psi5	0.0024924	-1.82	0	-0.38	91.78	376.78	0	7	0.0174468	0.781896
chr21	47966956	47969683	2728	+	DIP2A		psi5	0.0030916	-2.41	0.47	-0.43	24.44	25.56	9	19	0.0030916	0.781896
chr16	74384637	74385937	1301	-	RP11-252A24.2		psi5	0.003176	-2.31	0.27	-0.56	16.78	17.78	3	11	0.003176	0.781896
chr11	57259336	57261465	2130	-	SLC43A1		psi5	0.0036822	-2.11	0.53	-0.39	41.67	44.11	16	30	0.0073644	0.781896
chr7	74317093	74321682	4590	+	PMS2P5		psi3	0.0037084	-2.28	0.24	-0.58	17.89	20.33	4	17	0.0074168	0.781896
chr5	175085159	175087008	1850	+	HRH2		psi3	0.0038547	-2.19	0.4	-0.48	28.22	33.22	6	15	0.0077094	0.781896
chr10	38711927	38714746	2820	+	RNU6-1118P		psi3	0.0038872	-2.28	0	-0.78	30.44	38.67	0	16	0.0038872	0.781896
chrX	73164498	73214674	50177	+	JPX	RP13-216E22.4	psi3	0.004039	-1.97	0.38	-0.37	26.56	42	5	13	0.008078	0.781896
chr2	89214699	89246921	32223	-	IGKV7-3	PGBD4P5;IGKV2-4;IGKV1-5	psi5	0.0040781	1.63	1	0.3	123.78	123.78	35	35	0.0081562	0.781896
chr1	327806	327868	63	+	RP4-669L17.10	RP4-669L17.8	psi5	0.0042189	2.36	0.97	0.8	15.89	30.44	143	147	0.0464079	0.863535
chr3	129223265	129225251	1987	+	IFT122		psi3	0.0042288	-2.17	0.38	-0.48	31.67	33	3	8	0.0084576	0.781896
chr22	28318167	28320334	2168	+	TTC28-AS1		psi3	0.0043152	-2.22	0.4	-0.47	31.22	32.22	4	10	0.0086304	0.781896
chr4	68567203	68586139	18937	+	UBA6-AS1		psi5	0.0043414	-2.27	0.48	-0.4	54	59.22	10	21	0.0043414	0.781896
chr1	138771	139027	257	-	AL627309.1		psi3	0.004725	2.18	0.96	0.7	3	23.56	25	26	0.033075	0.790217
chr6	29857206	29911911	54706	-	MCCD1P1	HCG4B;HCG4P5	psi3	0.0048891	1.88	0.99	0.88	79.78	279.67	363	367	0.0146673	0.781896
chr9	139325570	139326275	706	-	INPP5E		psi5	0.0048918	-2.03	0.26	-0.49	44.11	55.67	25	97	0.0048918	0.781896
chr16	3123436	3125657	2222	+	IL32		psi5	0.0049131	-1.38	0.05	-0.32	7.11	233.11	6	125	0.0147393	0.781896
chr16	203951	222903	18953	+	HBZ	HBM;HBZP1;Z84721.4;HBA2	psi5	0.0049175	1.8	0.6	0.56	40.22	166.89	361	602	0.0245875	0.781896
chr12	133266963	133272469	5507	+	PXMP2	RP13-672B3.2	psi5	0.0051324	-2.28	0.29	-0.51	31	32.89	2	7	0.0051324	0.781896
chr22	19960841	19961165	325	-	ARVCF		psi5	0.0054578	-2.13	0.11	-0.63	23.44	26.56	1	9	0.0109156	0.781896
chr1	135451	661828	526378	+	RP11-34P13.9	RP4-669L17.10;RP4-669L17.8;RP4-669L17.4;OR4F29;RP5-857K21.15;RP4-669L17.1;RP5-857K21.2;MTND1P23;MTND2P28;hsa-mir-6723;RP5-857K21.7;MTATP8P1;MTATP6P1;RP5-857K21.11;WBP1LP6;CICP3	psi3	0.0055517	-2.31	0.06	-0.52	18.33	23.56	2	36	0.0388619	0.822621
chr19	54784400	54804603	20204	-	LILRB2	AC010518.3;LILRA3	psi5	0.0058513	2.33	0.96	0.65	5.56	11.89	50	52	0.0058513	0.781896
chr17	2935155	2935471	317	+	RAP1GAP2		psi3	0.0059088	2.35	1	0.73	6.67	28.67	25	25	0.059088	0.902841
chr21	34110631	34115558	4928	-	PAXBP1		psi5	0.0059279	-2.34	0.31	-0.4	35.78	54.44	4	13	0.0118558	0.781896
chr1	17265638	17266388	751	+	CROCC		psi5	0.0060713	-2.47	0.43	-0.45	27.89	28.33	3	7	0.0060713	0.781896
chr19	34838948	34839920	973	+	KIAA0355		psi5	0.0061164	-2.21	0.38	-0.46	19.33	21.33	6	16	0.0122328	0.781896
chr21	33867481	33873724	6244	+	EVA1C	EXOSC3P1	psi5	0.0061807	-2.28	0.44	-0.44	23.33	24.33	4	9	0.0061807	0.781896
chr12	112376015	112381068	5054	-	TMEM116		psi3	0.0062707	-2.31	0.56	-0.36	36.56	39.56	10	18	0.0062707	0.781896
chr16	30893364	31134619	241256	-	BCL7C	AC106782.20;CTF2P;FBXL19-AS1;AC135048.1;STX1B;ZNF668;PRSS53;RP11-196G11.1;VKORC1	psi5	0.0063232	-2.19	0	-0.42	17.89	35.89	0	9	0.0063232	0.781896
chr16	30963530	31134619	171090	-	AC135048.1	STX1B;ZNF668;PRSS53;RP11-196G11.1;VKORC1	psi5	0.0063232	2.19	1	0.42	18	35.89	9	9	0.0063232	0.781896
chr14	107083558	107083639	82	-	IGHV4-59		psi3	0.0064252	-1.7	0.56	-0.42	743.33	937.33	178	320	0.0192756	0.781896
chr16	3104113	3104280	168	+	MMP25		psi5	0.0064792	1.77	0.41	0.4	39.89	479.67	158	389	0.0388752	0.822621
chr19	7697717	7698292	576	-	PCP2		psi3	0.0065734	-2.28	0.17	-0.42	24.11	34.44	3	18	0.0065734	0.781896
chr1	1571844	1635262	63419	-	CDK11B	SLC35E2B;CDK11A;RP1-283E3.8	psi5	0.0066608	1.3	0.48	0.35	30.33	310.44	129	269	0.0066608	0.781896
chr6	32521177	32521632	456	-	HLA-DRB6		psi3	0.0066623	-1.57	0.08	-0.85	196.67	318.44	38	451	0.0133246	0.781896
chr12	6557317	6557669	353	-	CD27-AS1		psi3	0.0068874	1.77	0.46	0.37	4.11	67.89	22	48	0.0275496	0.781896
chr11	117691611	117693120	1510	-	FXYD2	FXYD6-FXYD2	psi3	0.0069685	-2.29	0.2	-0.59	21.78	23.44	1	5	0.0209055	0.781896
chr12	53003066	53004398	1333	-	KRT73		psi5	0.0072587	-1.98	0.59	-0.31	38.89	39.89	13	22	0.0145174	0.781896
chr7	102401859	102412855	10997	+	FAM185A		psi3	0.0073476	-2.23	0.18	-0.56	11	12.89	2	11	0.0146952	0.781896
chr12	53416391	53421565	5175	+	EIF4B		psi5	0.0075776	-1.92	0.27	-0.4	16.22	18.33	4	15	0.0151552	0.781896
chr9	139619392	139619506	115	-	SNHG7		psi5	0.0076602	-2.08	0.41	-0.4	49.78	57.11	11	27	0.0076602	0.781896
chr19	16259686	16262256	2571	+	HSH2D		psi3	0.0077114	2.26	0.88	0.32	26.89	41.33	29	33	0.0154228	0.781896
chr16	74366555	74368789	2235	-	AC009120.6	RP11-252A24.2	psi3	0.0082464	-1.77	0.56	-0.33	49	52	18	32	0.0082464	0.781896
chr21	42622829	42629084	6256	+	BACE2		psi5	0.0082705	-2.41	0.5	-0.41	37.89	38.89	4	8	0.0248115	0.781896
chr18	29497631	29511291	13661	-	TRAPPC8		psi3	0.0083016	-2.17	0.59	-0.35	26.89	28.11	10	17	0.0083016	0.781896
chr14	35579849	35582069	2221	+	FAM177A1		psi3	0.0084009	-2.29	0.47	-0.38	19.33	20.44	7	15	0.0084009	0.781896
chr7	74197720	74197856	137	-	STAG3L2		psi3	0.0084825	2.24	0.71	0.52	3.33	12.67	30	42	0.016965	0.781896
chr11	67067971	67068460	490	+	ANKRD13D		psi5	0.0085892	-1.63	0.67	-0.3	133	151.89	56	83	0.0257676	0.781896
chr10	90074399	90122308	47910	-	RNLS		psi5	0.0086094	-2.17	0.3	-0.47	13	14.11	3	10	0.0258282	0.781896
chr19	6974686	6977258	2573	-	EMR4P		psi3	0.008704	-2.28	0.56	-0.37	20.11	21.22	10	18	0.008704	0.781896
chr13	50018994	50025688	6695	+	SETDB2		psi5	0.0087667	-2.17	0.12	-0.6	10.67	12.56	1	8	0.0175334	0.781896
chr6	30862449	30863180	732	+	DDR1		psi5	0.00889	-2.27	0.07	-0.36	8.89	23	1	14	0.01778	0.781896
chr5	467693	467830	138	-	CTD-2228K2.5		psi3	0.0091295	-2.27	0	-0.52	3.22	9	0	8	0.018259	0.781896
chr8	124153142	124156956	3815	+	TBC1D31		psi3	0.0093777	2.24	0.66	0.46	10.67	83.33	19	29	0.0281331	0.781896
chr1	118420775	118424444	3670	-	GDAP2		psi5	0.0094418	-2.18	0.57	-0.36	32.44	34.22	8	14	0.0094418	0.781896
chr4	36161128	36162080	953	-	ARAP2		psi5	0.0096328	-2.15	0.3	-0.54	12.22	14.11	3	10	0.0096328	0.781896
chr12	111072585	111074285	1701	+	TCTN1		psi3	0.0097575	-2.01	0.38	-0.31	27.56	35.44	8	21	0.0097575	0.781896
chr11	127566	129879	2314	+	RP11-304M2.3		psi3	0.0097843	-1.87	0	-0.5	10	15	0	32	0.0391372	0.822621
chr12	54676381	54677610	1230	+	RP11-968A15.8	HNRNPA1	psi3	0.0099001	-2.02	0.08	-0.72	10.44	28.11	3	37	0.0198002	0.781896
chr7	102284959	102285826	868	-	POLR2J2	POLR2J2_2	psi3	0.0099285	-2.18	0	-0.49	23	39	0	13	0.019857	0.781896
chr13	21311945	21331593	19649	-	N6AMT2	RANP8	psi5	0.009971	-2.09	0.35	-0.37	19.22	30.67	8	23	0.019942	0.781896
chr14	65289864	65346509	56646	-	SPTB		psi5	0.0099914	-2.13	0	-0.68	7.33	8.44	0	6	0.0099914	0.781896

## Sheet: Supplementary Table S3
Supplementary Table S3. Pathway enrichment results of genes with aberrant expression.
Term	Database	ID	Input number	Background number	P-Value	Corrected P-Value	Input
Post-chaperonin tubulin folding pathway	Reactome	R-HSA-389977	3	22	1.12e-06	0.000491103	ARL2|TUBB2A|TUBB2B
Protein folding	Reactome	R-HSA-391251	3	100	8.22e-05	0.0093892	ARL2|TUBB2A|TUBB2B
Organelle biogenesis and maintenance	Reactome	R-HSA-1852241	4	294	9.88e-05	0.0093892	TUBB2B|TUBB2A|TMEM216|TFB1M
Microtubule-dependent trafficking of connexons from Golgi to the plasma membrane	Reactome	R-HSA-190840	2	18	0.000121071	0.0093892	TUBB2A|TUBB2B
Transport of connexons to the plasma membrane	Reactome	R-HSA-190872	2	19	0.000133748	0.0093892	TUBB2A|TUBB2B
Formation of tubulin folding intermediates by CCT/TriC	Reactome	R-HSA-389960	2	25	0.000222868	0.0110313	TUBB2A|TUBB2B
Activation of AMPK downstream of NMDARs	Reactome	R-HSA-9619483	2	28	0.000275783	0.0110313	TUBB2A|TUBB2B
Prefoldin mediated transfer of substrate to CCT/TriC	Reactome	R-HSA-389957	2	28	0.000275783	0.0110313	TUBB2A|TUBB2B
Cooperation of Prefoldin and TriC/CCT in actin and tubulin folding	Reactome	R-HSA-389958	2	32	0.000354942	0.0111553	TUBB2A|TUBB2B
RHO GTPases activate IQGAPs	Reactome	R-HSA-5626467	2	32	0.000354942	0.0111553	TUBB2A|TUBB2B
Gap junction assembly	Reactome	R-HSA-190861	2	36	0.00044388	0.0122067	TUBB2A|TUBB2B
Carboxyterminal post-translational modifications of tubulin	Reactome	R-HSA-8955332	2	39	0.000516966	0.012564	TUBB2A|TUBB2B
Assembly and cell surface presentation of NMDA receptors	Reactome	R-HSA-9609736	2	40	0.000542538	0.012564	TUBB2A|TUBB2B
Cilium Assembly	Reactome	R-HSA-5617833	3	200	0.000604145	0.0132912	TUBB2A|TMEM216|TUBB2B
Recycling pathway of L1	Reactome	R-HSA-437239	2	46	0.000708617	0.0140941	TUBB2A|TUBB2B
Gap junction trafficking	Reactome	R-HSA-190828	2	47	0.000738395	0.0140941	TUBB2A|TUBB2B
Gap junction trafficking and regulation	Reactome	R-HSA-157858	2	48	0.000768771	0.0140941	TUBB2A|TUBB2B
COPI-independent Golgi-to-ER retrograde traffic	Reactome	R-HSA-6811436	2	51	0.000863471	0.0151971	TUBB2A|TUBB2B
Intraflagellar transport	Reactome	R-HSA-5620924	2	54	0.000963513	0.0156835	TUBB2A|TUBB2B
HSP90 chaperone cycle for steroid hormone receptors (SHR)	Reactome	R-HSA-3371497	2	55	0.000998042	0.0156835	TUBB2A|TUBB2B
Kinesins	Reactome	R-HSA-983189	2	59	0.00114205	0.0173276	TUBB2A|TUBB2B
Starch and sucrose metabolism	KEGG PATHWAY	hsa00500	2	36	0.00044388	0.0122067	AMY2A|GPI
Pathogenic Escherichia coli infection	KEGG PATHWAY	hsa05130	2	55	0.000998042	0.0156835	TUBB2A|TUBB2B
Complex cortical dysplasia with other brain malformations	KEGG DISEASE	H01881	2	9	3.52e-05	0.00774574	TUBB2A|TUBB2B
Congenital malformations of the nervous system	KEGG DISEASE		3	146	0.000244803	0.0110313	TUBB2A|TMEM216|TUBB2B
carbohydrate metabolic process	Gene Ontology	GO:0005975	3	123	0.000149374	0.0093892	SLC5A2|AMY2A|GPI
microtubule-based process	Gene Ontology	GO:0007017	2	32	0.000354942	0.0111553	TUBB2A|TUBB2B
protein binding	Gene Ontology	GO:0005515	19	11779	0.000540704	0.012564	DCAF6|LPHN1|VMAC|CDKN2D|TMEM134|PLXNA3|ATP10A|NEIL2|ARL2|WDR59|EID3|TMEM216|MIEF2|TFB1M|GDF11|TUBB2B|TUBB2A|GPI|DCP1B

## Sheet: Supplementary Table S4
Supplementary Table S4. Pathway enrichment results of genes with aberrant splicing.
Term	Database	ID	Input number	Background number	P-Value	Corrected P-Value	Input
haptoglobin binding	Gene Ontology	GO:0031720	7	9	5.22e-16	2.05e-13	HBM|HBQ1|HBG2|HBG1|HBB|HBZ|HBA1
haptoglobin-hemoglobin complex	Gene Ontology	GO:0031838	7	10	8.86e-16	2.05e-13	HBM|HBQ1|HBG2|HBG1|HBB|HBZ|HBA1
organic acid binding	Gene Ontology	GO:0043177	7	10	8.86e-16	2.05e-13	HBM|HBQ1|HBG2|HBG1|HBB|HBZ|HBA1
hemoglobin complex	Gene Ontology	GO:0005833	7	11	1.45e-15	2.52e-13	HBM|HBQ1|HBG2|HBG1|HBB|HBZ|HBA1
oxygen carrier activity	Gene Ontology	GO:0005344	7	13	3.52e-15	4.89e-13	HBM|HBQ1|HBG2|HBG1|HBB|HBZ|HBA1
oxygen transport	Gene Ontology	GO:0015671	7	14	5.27e-15	6.11e-13	HBM|HBQ1|HBG2|HBG1|HBB|HBZ|HBA1
hydrogen peroxide catabolic process	Gene Ontology	GO:0042744	7	27	2.39e-13	2.38e-11	HBM|HBQ1|HBG2|HBG1|HBB|HBZ|HBA1
peroxidase activity	Gene Ontology	GO:0004601	7	31	5.58e-13	4.85e-11	HBM|HBQ1|HBG2|HBG1|HBB|HBZ|HBA1
oxygen binding	Gene Ontology	GO:0019825	7	32	6.79e-13	5.25e-11	HBM|HBQ1|HBG2|HBG1|HBB|HBZ|HBA1
cellular oxidant detoxification	Gene Ontology	GO:0098869	7	76	1.72e-10	1.09e-08	HBM|HBQ1|HBG2|HBG1|HBB|HBZ|HBA1
heme binding	Gene Ontology	GO:0020037	7	135	7.57e-09	4.39e-07	HBM|HBQ1|HBG2|HBG1|HBB|HBZ|HBA1
cytosol	Gene Ontology	GO:0005829	27	5095	1e-07	5.38e-06	KRT73|KRT72|SEC14L1|SPTB|HBB|HSH2D|PAXBP1|ARAP2|FKBP8|TCTN1|N6AMT2|IFT122|SETDB2|GBP3|CROCC|IL32|GMIP|HBA1|RAP1GAP2|FAM185A|EIF4B|TRAPPC8|XAF1|PTMA|GSTM4|HBG2|HBG1
hemoglobin alpha binding	Gene Ontology	GO:0031721	3	5	3.14e-07	1.56e-05	HBG2|HBG1|HBB
protein binding	Gene Ontology	GO:0005515	40	11779	3.69e-06	0.00012827	HBM|KRT73|KRT72|DIP2A|SEC14L1|SPTB|HBB|TAF15|HBZ|HSH2D|FKBP8|GDAP2|LILRB1|HBQ1|MGAM|KLF2|IFT122|PCP2|SETDB2|ARVCF|GBP3|BACE2|CDK11B|CROCC|IL32|GMIP|HBA1|PXMP2|RAP1GAP2|FAM185A|LILRB2|TRAPPC8|XAF1|PTMA|DDR1|GSTM4|HBG2|SLC43A1|RNLS|EIF4B
MHC class Ib protein binding	Gene Ontology	GO:0023029	2	6	8.94e-05	0.00259273	LILRB2|LILRB1
blood microparticle	Gene Ontology	GO:0072562	4	141	0.000142349	0.00369524	HBA1|IGHG4|HBG2|HBB
dorsal/ventral neural tube patterning	Gene Ontology	GO:0021904	2	10	0.000209755	0.00521392	TCTN1|FKBP8
negative regulation of calcium ion transport	Gene Ontology	GO:0051926	2	14	0.000379594	0.00911026	LILRB2|LILRB1
erythrocyte maturation	Gene Ontology	GO:0043249	2	15	0.000429704	0.00964755	KLF2|HBZ
endocytic vesicle lumen	Gene Ontology	GO:0071682	2	15	0.000429704	0.00964755	HBA1|HBB
Thalassemia	KEGG DISEASE	H00228	5	6	7.62e-12	5.31e-10	HBA1|HBA2|HBG2|HBG1|HBB
Hematologic diseases	KEGG DISEASE		6	181	1.18e-06	5.34e-05	SPTB|HBG2|HBG1|HBB|HBA1|HBA2
Cardiovascular diseases	KEGG DISEASE		6	342	4.07e-05	0.00134742	SPTB|HBG2|HBG1|HBB|HBA1|HBA2
African trypanosomiasis	KEGG PATHWAY	hsa05143	3	37	5.31e-05	0.0016814	HBA1|HBA2|HBB
Malaria	KEGG PATHWAY	hsa05144	3	49	0.000117051	0.0032587	HBA1|HBA2|HBB
Beta thalassemia/hemoglobin E disease	NHGRI GWAS Catalog		2	8	0.00014335	0.00369524	HBG2|HBG1
Erythrocytes take up oxygen and release carbon dioxide	Reactome	R-HSA-1247673	3	9	1.23e-06	5.34e-05	HBA1|HBA2|HBB
@@Erythrocytes take up carbon dioxide and release oxygen	Reactome	R-HSA-1237044	3	13	3.11e-06	0.000113836	HBA1|HBA2|HBB
O2/CO2 exchange in erythrocytes	Reactome	R-HSA-1480926	3	13	3.11e-06	0.000113836	HBA1|HBA2|HBB
Scavenging of heme from plasma	Reactome	R-HSA-2168880	3	13	3.11e-06	0.000113836	HBA1|HBA2|HBB
Binding and Uptake of Ligands by Scavenger Receptors	Reactome	R-HSA-2173782	3	41	7.09e-05	0.00214477	HBA1|HBA2|HBB

## Sheet: Supplementary Table S5
Supplementary Table S5. Pathogenic variants identified in HNRNPK gene (NM_002140.3)
Patient Index	Genomic (hg38)	cDNAchange	AAchange	Reference	Inheritance	Protein domain	Function	Age	Gender	Ptosis	Abnormality of the palpebral fissures	Hypoplastic alae	Ear abnormality	Wide nasal bridge	Cleft palate	Intellectual disability	hypotonia	Brain imaging abnormality	Development delay	Hearing impairment	Cardia defect	Abnormality of skeletal	Abnormality of skin/Ectodermal	Abnormality of hands/Feet	Abnormality of genitourinary	Gastrointestinal issue	Other craniofacial features	Other neurological defect	Others
1	chr9:g.86592674_86592675insC	c.85_86insG	p.Glu29Glyfs*	(Wang et al.,2020)ID: 33004838	de novo	Inter domain	LOF	15	F	-	-	-	+	-	+	+	-	-	-	-	-	+	+	+	+	+	abnormality of eye movement	Seizures	hypertension, umbilical hernia,transient vision loss
2	chr9:g.86592661delA	c.99delT	p.Phe33Leufs*25	(Gillentine et al.,2021)	unknown	Inter domain	LOF	16	F	-	-	-	-	-	-	-	-	+	-	-	+	+	-	-	-	-	-	-
3	chr9:g.83973901C>T	c.402+1G>A	N/A	(Gillentine et al.,2021)	unknown	Inter domain	LOF	N/A	F	-	-	-	-	-	-	+	-	-	+	-	-	-	-	+	-	-	-	-	-
4	chr9:g.83972056dupC	c.779dupG	p.Asp262*	(Au et al.,2018)	de novo	Inter domain	LOF	9	M	+	-	+	+	+	-	+	+	-	+	-	+	+	-	+	+	+	Proptosis,bifid uvula	-	-
5	chr9:g.83971976G>A	c.859C>T	p.Arg287*	(Au et al.,2018)	de novo	Inter domain	LOF	8.5	M	+	+	+	+	+	-	+	+	+	+	-	-	+	-	+	-	-	Open mouth,high palate	-	-
6	chr9:g.83971903_83971904insAA	c.931_932insTT	p.Pro311Leufs*40	(Gillentine et al.,2021)	de novo	Inter domain	LOF	4	M	-	-	-	-	-	+	-	-	+	-	-	+	+	+	+	+	-	-	-	-
7	chr9:g.83971903_83971904insAA	c.931_932insTT	p.Pro311Leufs*40	(Gillentine et al.,2021)	de novo	Inter domain	LOF	11	M	-	+	+	+	-	+	+	+	+	+	-	+	+	+	+	-	-	Ectropion of the lateral lower eyelids,bifid tongue	-	High pain tolerance, nuchal thickening
8	chr9:g.83971881dupC	c.953+1dupG	p.Gly319Alafs*6	(Au et al.,2015)	de novo	Inter domain	LOF	13	M	+	+	+	+	+	-	+	+	-	+	+	+	+	+	+	+	+	Proptosis,high palate,bifid tongue,long face	-	High pain tolerance, decreased sweating, lipmyelomenigocele
9	chr9:g.83971682dupT	c.998dupA	p.Tyr333*	(Dentici et al.,2017)	de novo	Inter domain	LOF	11	F	+	+	-	-	-	+	+	+	+	+	+	+	+	-	+	+	+	Proptosis,strabismus,thin upper lip,sloping forehead	-	thyroiditis
10	chr9:g.83971671C>T	c.1008+1G>A	N/A	(Au et al.,2018)	de novo	Inter domain	LOF	4	F	-	-	+	+	+	-	+	+	+	+	+	+	+	-	+	+	+	Proptosis	-	-
11	chr9:g.83971356del	c.1009del	p.Val337Leufs*13	(Au et al.,2018)	de novo	Inter domain	LOF	2.5	F	+	+	+	+	+	-	+	+	-	+	-	-	+	-	-	+	+	Proptosis	-	-
12	chr9: g.83970911delC	c.1094delG	p.Gly365Valfs*28	(Au et al.,2018)	de novo	Inter domain	LOF	0.5	M	-	+	-	-	-	-	+	+	+	+	+	+	+	-	+	+	+	-	-	-
13	chr9:g.83970896C>A	c.1108+1G>T	N/A	(Gillentine et al.,2021)	de novo	Inter domain	LOF	11	F	-	-	-	-	-	+	+	+	+	+	-	+	-	-	-	+	-	-	sleep apnea,ASD,ADHD,agitation	-
14	chr9:g.83970832A>G	c.1109-13T>C	N/A	(Gillentine et al.,2021)	unknown	Inter domain	LOF	13	M	+	-	-	+	+	-	-	-	-	-	-	-	-	-	+	-	-	Round face,broad nose	ASD	-
15	chr9:g.83970161C>T	c.1361+1G>A	N/A	(Okamoto et al.,2019)	de novo	Inter domain	LOF	4	M	-	-	-	+	-	+	+	+	+	+	-	-	-	-	+	+	-	Epicanthus,arched eyebrows,open mouth	-	omphalocele
16	chr9:g.83969356A>ATTCT	c.1385_1386insAGAA	p.Phe462LfsThr*10	(Gillentine et al.,2021)	de novo	Inter domain	LOF	13	M	-	+	-	+	-	-	+	-	N/A	+	-	-	-	+	+	+	+	Smooth philtrum,broad incisors，short nose，short nose, small wrinkles around the eyes	Anxiety,ASD	nasal speech
17	chr9:g.83977061A>C	c.157-10T>G	p.52Lys_56AsninsLeuLeuGln	(Yamada et al.,2020)ID:32588992	de novo	KH1	LOF	8	F	-	+	-	+	-	+	+	-	N/A	+	-	-	+	-	-	-	-	Long face,open mouth,Thick lips,depressed nasal bridge	-	-
18	chr9:g.83975540T>C	c.214-35A>G	N/A	（David R.,2021）	de novo	KH1	LOF	3	F	+	+	-	+	+	-	+	+	-	-	+	+	+	+	+	+	-	Highly arched eyebrow,mesiodens,mandibular prognathia,webbed neck	-	recurrent ear infections, protuberant abdomen, prolonged neonatal jaundice
19	chr9:g.83975462C>T	c.257G>A	p.Arg86His? Splicing changes?	(Au et al.,2015)	de novo	KH1	LOF	9	M	+	+	+	+	+	+	+	+	+	+	-	+	+	+	+	+	+	Long face,low-set ears,missing molar	Behavioral abnormality	Decreased sweating, migraine, high pain tolerance
20	chr9:g.83975457C>T	c.257+5G>A	p.Ile87Tyrfs*12	(Maystadt et al.,2020)	de novo	KH1	LOF	10	F	+	+	-	+	+	+	+	+	+	+	-	+	+	+	+	+	+	Short nose,anteverted nares,open mouth	-	-
21	chr9:g.83974592G>A	c.258-3C>T	N/A	(Gillentine et al.,2021)	unknown	KH1	LOF	15	F	-	-	-	-	-	-	-	-	+	-	-	+	-	-	-	-	-	-	-	-
22	chr9:g.83970334G>T	c.1192-3C>A	N/A	(Gillentine et al.,2021)	de novo	KH3	LOF	1	M	-	-	-	+	-	-	+	+	N/A	+	-	-	-	-	-	-	-	Curly, fine hair, coarse features	N/A	increased nuchal translucency
23	chr9:g.83970229delC	c.1294delG	p.Asp432Ilefs*24	(Järvelä et al., 2021)ID: 33710394	de novo	KH3	LOF	10	F	-	-	+	-	-	-	+	+	+	+	-	-	-	+	-	+	-	Open mouth	N/A	High pain tolerance
24	chr9:g.83977780C>T	c.65G>A	p.Arg22His	(Hagman et al.,2017)PMID: 27513193	unknown	Inter domain	missense	N/A	N/A	-	-	-	-	-	-	+	+	+	+	-	-	-	-	-	-	+	-	-	-
25	chr9:83971694G>A	c.986C>T	p.Pro329Leu	(Gillentine et al.,2021)	de novo	Inter domain	missense	6	M	-	+	+	+	-	-	+	-	-	+	-	-	-	-	-	+	-	-	Sleep disturbance,ASD,ADHD	High pain tolerance
26	chr9:g.83971691C>T	c.989G>A	p.Gly330Glu	(Gillentine et al.,2021)	de novo	Inter domain	missense	N/A	N/A	N/A	N/A	N/A	N/A	N/A	N/A	+	N/A	N/A	N/A	N/A	N/A	N/A	-	N/A	N/A	-	N/A	N/A	N/A
27	chr9:g.83977035A>G	c.173T>C	p.Ile58Thr	(Shashi et al.,2019)PMID: 29907797	de novo	KH1	missense	10	F	N/A	N/A	N/A	N/A	N/A	N/A	N/A	+	N/A	N/A	+	N/A	N/A	N/A	N/A	N/A	N/A	N/A	N/A	-
28	chr9:g.83977032C>T	c.176G>A	p.Gly59Glu	(Wang et al.,2020)ID: 33004838	de novo	KH1	missense	2	F	-	-	-	-	-	-	-	+	-	+	-	-	-	-	-	+	-	Strabismus	-	Laryngomalacia
29	chr9:g.83977009C>G	c.199G>C	p.Ala67Pro	(Gillentine et al.,2021)	de novo	KH1	missense	N/A	N/A	N/A	N/A	N/A	N/A	N/A	N/A	N/A	N/A	N/A	N/A	N/A	N/A	N/A	N/A	N/A	N/A	N/A	N/A	N/A	N/A
30	chr9:g.83975466C>T	c.253G>A	p.Gly85Lys	(Gillentine et al.,2021)	de novo	KH1	missense	2	M	-	+	-	+	-	-	+	-	-	-	-	+	-	-	+	-	-	High anterior hairline	ASD,behavioral abnormality	-
31	chr9:g.83975466C>T	c.253G>A	p.Gly85Lys	(Gillentine et al.,2021)	de novo	KH1	missense	9	F	-	N/A	N/A	N/A	N/A	-	+	-	N/A	+	-	+	+	-	+	+	-	N/A	Behavioral abnormality	congenital left diaphragmatic hernia
32	chr9:g.83973359C>A	c.443G>T	p.Arg148Met	(Gillentine et al.,2021)	de novo	KH2	missense	8	M	-	-	-	N/A	-	-	+	N/A	-	+	-	-	N/A	-	+	+	-	-	ASD	-
33	chr9:g.83973338A>G	c.464T>C	p.Leu155Pro	(Miyake et al.,2017)	de novo	KH2	missense	4	M	-	+	-	+	-	-	+	-	-	-	-	-	-	-	+	+	-	Ectropion of the lateral lower eyelids,broad and laterally sparse eyebrows	-	-
34	chr9:g.83970744G>A	c.1184C>T	p.Pro395Leu	(Gillentine et al.,2021)	unknown	KH3	missense	N/A	M	-	-	-	-	-	-	+	-	-	-	-	-	-	-	-	-	-	-	-	-
35	chr9:g.83977702A>T	c.143T>A	p. Leu48Gln	This study	de novo	KH1	missense	11	M	+	+	+	-	+	-	+	+	-	+	-	-	-	-	-	+	-	Long face	-	Oligodontia
